# Supplementary material for: The Role of Diet during Pregnancy in Protecting against Gestational Diabetes Mellitus in a Population with Mediterranean Dietary Habits: A Cross-Sectional Study
Source: J Clin Med. 2023 Feb 26;12(5):1857. doi: 10.3390/jcm12051857 (PMC10003761; doi:10.3390/jcm12051857)
Supplement: Supplementary file 1 [file jcm-12-01857-s001.zip]

Archive with 1 entries (1 files):
- jcm-2178062-supplementary.pdf
